# Supplementary material for: The Willow Microbiome Is Influenced by Soil Petroleum-Hydrocarbon Concentration with Plant Compartment-Specific Effects
Source: Front Microbiol. 2016 Sep 8;7:1363. doi: 10.3389/fmicb.2016.01363 (PMC5015464; doi:10.3389/fmicb.2016.01363)
Supplement: Supplementary file 1 [file Table1.XLSX]

## Sheet: Bacteria
Supplementary Table 1: Results of significant bacterial indicator species analysis of C3, C5 and combined C3:C5 contamination (Contamination: N1=no contamination, C3=medium contamination and C5=high contamination).
Bacteria
C3			C5			C3 + C5
IndVal	P value	Taxonomy	IndVal	P value	Taxonomy	IndVal	P value	Taxonomy
0.683	0.001	Rhodospirillaceae	0.701	0.001	HB2-32-21	0.677	0.001	Sinobacteraceae
0.645	0.001	MBNT15	0.701	0.001	Gemm-1	0.66	0.001	Ellin6067
0.639	0.001	Inquilinus	0.677	0.001	PYR10d3	0.634	0.003	Ellin6067
0.62	0.009	Gitt-GS-136	0.674	0.001	PYR10d3	0.62	0.001	Rhizobiales
0.614	0.028	Ellin6067	0.672	0.001	Gemm-1	0.615	0.046	Novosphingobium
0.612	0.001	RB40	0.671	0.001	Ellin6067	0.612	0.001	Hyphomicrobium
0.598	0.003	Rhodospirillaceae	0.67	0.001	Cytophagaceae	0.612	0.002	Cytophagaceae
0.594	0.001	Ellin6067	0.669	0.001	Moraxellaceae	0.61	0.005	Steroidobacter
0.584	0.001	DS-18	0.654	0.001	PYR10d3	0.596	0.002	Streptomycetaceae
0.584	0.001	iii1-15	0.645	0.001	Rhodospirillaceae	0.58	0.032	Rhodospirillaceae
0.58	0.007	Acidimicrobiales	0.645	0.001	Ignavibacteriaceae	0.578	0.01	Hyphomicrobiaceae
0.579	0.004	C111	0.645	0.001	Gammaproteobacteria	0.577	0.001	Gammaproteobacteria
0.577	0.001	Solibacterales	0.641	0.001	DS-18	0.577	0.001	IS-44
0.577	0.001	Inquilinus	0.637	0.001	PYR10d3	0.577	0.002	Rickettsiales
0.574	0.002	Acidimicrobiales	0.635	0.001	Cytophagaceae	0.576	0.014	Hyphomonadaceae
0.573	0.021	Ellin6067	0.631	0.001	KD8-87	0.569	0.015	Comamonadaceae
0.572	0.012	Syntrophobacteraceae	0.612	0.001	VHS-B5-50	0.553	0.009	Sediment-1
0.566	0.024	RB41	0.607	0.001	Sinobacteraceae	0.552	0.019	Rhodoplanes
0.565	0.003	0319-7L14	0.6	0.001	Geothrix	0.54	0.007	Sinobacteraceae
0.546	0.009	DS-18	0.6	0.001	Steroidobacter	0.54	0.009	Betaproteobacteria
0.54	0.001	Gemmatimonadetes	0.599	0.001	DS-18	0.54	0.002	Nitrospira
0.54	0.002	iii1-15	0.595	0.001	Sinobacteraceae	0.54	0.002	Candidatus Solibacter
0.54	0.002	Ruaniaceae	0.579	0.002	TM7-1	0.54	0.004	Sphingobacteriales
0.54	0.002	PAUC26f	0.577	0.001	Betaproteobacteria	0.531	0.012	Niabella
0.54	0.002	GOUTA19	0.577	0.001	PYR10d3	0.524	0.013	Ellin6529
0.54	0.002	DS-18	0.577	0.001	Geobacter	0.52	0.008	A4b
0.54	0.001	4_29	0.577	0.001	Geothrix	0.52	0.006	Solirubrobacterales
0.534	0.006	11_24	0.577	0.002	GN15	0.52	0.007	Geobacter
0.524	0.003	Chitinophagaceae	0.568	0.003	Gemm-5	0.52	0.009	A4b
0.522	0.019	Sinobacteraceae	0.568	0.001	Candidatus Koribacter	0.52	0.012	Gemm-1
0.52	0.004	Acidobacteria-6	0.567	0.002	Erythromicrobium	0.518	0.037	Cytophagaceae
0.519	0.004	MBNT15	0.555	0.002	GammaproteobacteriaC	0.51	0.016	Mycobacterium
0.518	0.017	iii1-15	0.553	0.002	AKIW659	0.51	0.018	Syntrophobacteraceae
0.515	0.001	Rubrivivax	0.54	0.002	Geothrix	0.51	0.014	Sinobacteraceae
0.512	0.005	RB40	0.54	0.001	Fluviicola	0.5	0.013	Geobacter
0.512	0.003	Candidatus Koribacter	0.54	0.001	Streptomycetaceae	0.5	0.01	iii1-15
0.512	0.003	Cytophagaceae	0.54	0.002	Porphyromonadaceae	0.5	0.008	mb2424
0.505	0.008	Ellin6529	0.54	0.001	Rhodocyclaceae	0.49	0.024	N1423WL
0.5	0.005	RB41	0.537	0.002	Hyphomonadaceae	0.489	0.023	Nocardioidaceae
0.5	0.002	Desulfobulbaceae	0.53	0.004	Cytophagaceae	0.487	0.029	Ramlibacter
0.5	0.005	JG30-KF-CM45	0.526	0.001	Sediment-1	0.481	0.045	Streptomyces
0.5	0.004	A4b	0.52	0.002	Cytophagaceae	0.481	0.038	Kaistobacter
0.5	0.001	Cytophagaceae	0.519	0.002	Sva0725	0.48	0.026	Steroidobacter
0.5	0.002	Syntrophobacteraceae	0.511	0.006	IS-44	0.479	0.014	Propionicimonas
0.5	0.005	Pelobacteraceae	0.509	0.004	Rhodospirillaceae	0.479	0.013	Cytophagaceae
0.494	0.034	C111	0.507	0.024	DS-18	0.479	0.013	Ectothiorhodospiraceae
0.487	0.012	Rhodospirillaceae	0.505	0.004	DS-18	0.476	0.043	Rhodospirillaceae
0.482	0.003	DS-18	0.504	0.004	Proteobacteria	0.464	0.036	Rhodospirillales
0.48	0.014	Proteobacteria	0.5	0.001	Ellin6067	0.456	0.028	Cytophagaceae
0.479	0.007	Sinobacteraceae	0.5	0.002	TM7-1	0.456	0.027	Rhodospirillaceae
0.479	0.009	RB41	0.5	0.004	Rhodocyclaceae	0.456	0.03	Syntrophobacteraceae
0.478	0.03	Hyphomicrobiaceae	0.5	0.002	Pelobacteraceae	0.456	0.023	Sphingomonadaceae
0.468	0.008	PRR-10	0.5	0.001	Limnohabitans	0.456	0.03	PAUC26f
0.463	0.007	Rhizobiales	0.5	0.005	Cytophagaceae	0.456	0.023	DS-18
0.46	0.037	Chitinophagaceae	0.5	0.002	Sva0725	0.456	0.03	Geobacter
0.456	0.011	Anaeromyxobacter	0.5	0.002	iii1-15	0.456	0.034	JG30-KF-CM45
0.456	0.01	Gemm-5	0.5	0.002	Betaproteobacteria	0.456	0.031	Crenothrix
0.456	0.011	Bacteroidales	0.5	0.001	Haliangiaceae	0.456	0.021	Rhodospirillaceae
0.456	0.01	4_29	0.5	0.002	AKYG1722	0.433	0.032	Hydrogenophaga
0.456	0.019	Solibacterales	0.5	0.002	Gammaproteobacteria	0.433	0.038	Thiobacillus
0.456	0.009	C114	0.5	0.004	RB25	0.433	0.029	mle1-48
0.456	0.006	Cytophagaceae	0.5	0.002	Cytophagaceae	0.433	0.028	Rhodoferax
0.456	0.008	S0208	0.484	0.005	Ellin6067	0.433	0.03	Actinomycetales
0.456	0.011	Betaproteobacteria	0.479	0.037	Streptomyces	0.433	0.03	Sva0725
0.456	0.009	PRR-10	0.479	0.033	Rhodospirillaceae	0.429	0.045	Methylophilaceae
0.456	0.011	GOUTA19	0.478	0.017	Cytophagaceae	0.408	0.048	Nocardioidaceae
0.456	0.011	iii1-15	0.477	0.006	Haliangiaceae	0.408	0.042	Pleomorphomonas
0.456	0.005	RB41	0.476	0.019	JG30-KF-CM45	0.408	0.046	DS-18
0.456	0.004	Rhodospirillaceae	0.471	0.005	Rhodospirillaceae	0.408	0.043	SHA-31
0.456	0.009	iii1-8	0.465	0.011	Hyphomonadaceae
0.456	0.007	mb2424	0.456	0.004	Sinobacteraceae
0.456	0.006	Anaeromyxobacter	0.456	0.01	Sphingobacteriales
0.456	0.008	C114	0.456	0.004	Cytophagaceae
0.456	0.008	Gemm-5	0.456	0.009	IS-44
0.456	0.009	RB40	0.456	0.01	12_24
0.456	0.011	DS-18	0.456	0.004	PYR10d3
0.456	0.008	Ellin6075	0.456	0.007	Cytophagaceae
0.456	0.005	Gemmatimonadetes	0.456	0.008	Rhodospirillaceae
0.456	0.007	Geobacter	0.456	0.009	iii1-15
0.45	0.019	Xanthomonadaceae	0.456	0.006	MLE1-12
0.446	0.009	Solibacillus	0.456	0.009	Alphaproteobacteria
0.441	0.02	Flavisolibacter	0.456	0.006	Xanthomonadaceae
0.438	0.016	Thiobacillus	0.456	0.007	Flavobacteriaceae
0.433	0.04	Chitinophagaceae	0.456	0.017	Actinotalea
0.433	0.021	Actinomycetales	0.445	0.014	NB1-j
0.433	0.018	iii1-15	0.436	0.02	Shinella
0.433	0.037	Geobacter	0.435	0.022	MND1
0.43	0.025	Syntrophobacteraceae	0.433	0.017	Nocardioidaceae
0.427	0.021	MND1	0.433	0.013	SM2F11
0.427	0.025	Sphingobacteriales	0.43	0.02	Ellin6529
0.425	0.027	Solibacterales	0.428	0.048	Syntrophobacteraceae
0.423	0.031	JG30-KF-CM45	0.423	0.022	Agrobacterium
0.423	0.024	Hyphomicrobiaceae	0.421	0.04	BD7-3
0.42	0.036	Haliangiaceae	0.42	0.015	Sva0725
0.417	0.037	envOPS12	0.417	0.026	VC2
0.413	0.031	Cytophagaceae	0.417	0.04	PYR10d3
0.408	0.016	Saprospiraceae	0.408	0.024	GKS2-174
0.408	0.03	0319-6A21	0.408	0.019	Aminobacter
0.408	0.025	Cytophagaceae	0.408	0.027	Betaproteobacteria
0.408	0.025	C114	0.408	0.024	211ds20
0.408	0.02	iii1-15	0.408	0.017	Gemm-5
0.408	0.026	Deltaproteobacteria	0.408	0.018	Bacteriovoracaceae
0.408	0.021	Desulfobulbaceae	0.408	0.022	TM7-1
0.408	0.023	DS-18	0.408	0.032	Rhodoferax
0.408	0.02	Cytophagaceae	0.408	0.028	Sphingobacteriales
0.408	0.018	DS-18	0.408	0.018	Porphyromonadaceae
0.408	0.025	Rhodospirillaceae	0.408	0.019	Terracoccus
0.408	0.02	Flavobacterium	0.408	0.027	KD8-87
0.408	0.021	Saprospiraceae	0.408	0.027	Acidobacteria
0.408	0.023	S085	0.408	0.021	Solirubrobacterales
0.408	0.014	RB40	0.408	0.019	PYR10d3
0.408	0.015	iii1-15	0.408	0.019	Nocardioides
0.408	0.018	Rubrivivax	0.408	0.014	Novosphingobium
0.408	0.024	iii1-15	0.408	0.019	Cytophagaceae
0.408	0.018	Gemmatimonadetes	0.408	0.02	Hyphomonadaceae
0.408	0.023	Polyangiaceae	0.408	0.019	Ignavibacteriaceae
0.408	0.02	Chitinophagaceae	0.408	0.024	Cytophagaceae
0.408	0.03	Chloroflexi	0.408	0.019	Thermomonas
0.408	0.024	Flavobacterium	0.408	0.02	Syntrophobacteraceae
0.408	0.024	4_29	0.408	0.019	Cystobacterineae
0.408	0.017	SC-I-84	0.408	0.02	Sinobacteraceae
0.395	0.035	32-20	0.408	0.017	Rhodoferax
0.393	0.025	Kaistobacter	0.408	0.026	Sva0725
0.393	0.048	Cytophagaceae	0.401	0.038	Cytophagaceae
0.392	0.034	Haliangiaceae	0.389	0.03	Perlucidibaca
0.391	0.041	S085	0.382	0.027	Gemmatimonadetes
0.389	0.037	RB41	0.382	0.03	Ignavibacteriaceae
0.387	0.047	mle1-48	0.382	0.03	Myxococcales
0.386	0.033	iii1-15	0.382	0.039	Cytophagaceae
0.354	0.049	C111	0.43	0.022	Betaproteobacteria
			0.43	0.021	Rhodospirillaceae
			0.43	0.02	Aquicella
			0.428	0.048	Rhodocyclaceae
			0.423	0.029	Rickettsiales
			0.423	0.017	A4b
			0.423	0.021	PYR10d3
			0.423	0.022	Bacteriovoracaceae
			0.421	0.04	Rhodospirillaceae
			0.42	0.015	PYR10d3
			0.417	0.026	Sinobacteraceae
			0.417	0.04	TM7
			0.413	0.042	TM7-1
			0.408	0.019	A4b
			0.408	0.026	Rhodospirillaceae
			0.408	0.02	PYR10d3
			0.408	0.024	PYR10d3
			0.408	0.021	Bdellovibrio
			0.408	0.024	Rhodospirillaceae
			0.408	0.019	iii1-15
			0.408	0.02	DS-18
			0.408	0.027	Rhodocyclaceae
			0.408	0.019	Geothrix
			0.408	0.02	Flavobacterium
			0.408	0.02	PYR10d3
			0.408	0.018	Cytophagaceae
			0.408	0.017	Myxococcales
			0.408	0.019	PYR10d3
			0.408	0.027	Ellin6067
			0.408	0.018	Gammaproteobacteria
			0.408	0.032	Rhodospirillaceae
			0.408	0.017	Cytophagaceae
			0.408	0.019	SHA-31
			0.408	0.018	Cytophagaceae
			0.408	0.019	Sphingobacteriales
			0.408	0.027	Betaproteobacteria
			0.408	0.024	Rhodocyclaceae
			0.408	0.02	Syntrophobacteraceae
			0.408	0.019	Rhodospirillaceae
			0.408	0.021	Ramlibacter
			0.408	0.022	DS-18
			0.408	0.028	MND1
			0.408	0.019	Rhodobacter
			0.408	0.014	Chromatiales
			0.401	0.038	iii1-15
			0.398	0.035	Rhodocyclaceae
			0.389	0.03	Sinobacteraceae
			0.385	0.044	Hyphomicrobium
			0.382	0.039	Aquicella
			0.382	0.027	Methylophilaceae
			0.382	0.03	PYR10d3
			0.382	0.03	Nodularia
