# Supplementary material for: The Willow Microbiome Is Influenced by Soil Petroleum-Hydrocarbon Concentration with Plant Compartment-Specific Effects
Source: Front Microbiol. 2016 Sep 8;7:1363. doi: 10.3389/fmicb.2016.01363 (PMC5015464; doi:10.3389/fmicb.2016.01363)
Supplement: Supplementary file 2 [file Table2.XLSX]

## Sheet: Fungi
Supplementary Table 2: Results of significant fungal indicator species analysis of C3, C5 and combined C3:C5 contamination (Contamination: N1=no contamination, C3=medium contamination and C5=high contamination).
Fungi
C3			C5			C3 + C5
IndVal	P value	Taxonomy	IndVal	P value	Taxonomy	IndVal	P value	Taxonomy
0.673	0.001	Lasiosphaeriaceae	0.938	0.001	Zopfiella	0.721	0.023	Alternaria
0.647	0.001	Funneliformis	0.828	0.001	Fungi	0.673	0.003	Thelephoraceae
0.645	0.001	Phaeosphaeriopsis	0.825	0.001	Epicoccum	0.661	0.002	Geopora
0.607	0.001	Ascomycota	0.807	0.001	Zopfiella	0.66	0.042	Cladosporium
0.603	0.002	Ascomycota	0.791	0.001	Zopfiella	0.598	0.032	Alternaria
0.602	0.001	Helotiales	0.786	0.001	Sphaerosporella	0.559	0.006	Tomentella
0.592	0.001	Phaeoseptoria	0.761	0.001	Zopfiella	0.54	0.006	Rhizophagus
0.577	0.001	Mycoarthris	0.758	0.001	Leptosphaeria	0.54	0.003	Ascomycota
0.577	0.001	Apodus	0.742	0.001	Ascomycota	0.5	0.018	Ascomycota
0.542	0.004	Pyronemataceae	0.709	0.001	Zopfiella	0.433	0.044	Thelephoraceae
0.54	0.003	Sordariales	0.645	0.001	Rhizophagus
0.54	0.001	Sordariomycetes	0.612	0.001	Zopfiella
0.512	0.002	Cochliobolus	0.574	0.001	Sordariales
0.5	0.004	Paraglomus	0.551	0.002	Zopfiella
0.5	0.003	Apodus	0.549	0.042	Epicoccum
0.5	0.002	Rhizophagus	0.546	0.001	Epicoccum
0.5	0.001	Meloderma	0.5	0.005	Fungi
0.5	0.005	Glomus	0.5	0.003	Zopfiella
0.5	0.004	Sordariomycetes	0.477	0.008	Mycosphaerellaceae
0.5	0.003	Sordariomycetes	0.463	0.011	Meloderma
0.5	0.006	Cladorrhinum	0.456	0.006	Meloderma
0.497	0.003	Trichocladium	0.456	0.01	Meloderma
0.489	0.006	Ascomycota	0.456	0.004	Zopfiella
0.488	0.004	Phaeosphaeriopsis	0.437	0.013	Ascomycota
0.473	0.003	Meloderma	0.435	0.016	Fungi
0.462	0.01	Cochliobolus	0.433	0.024	Ascomycota
0.456	0.009	Meloderma	0.408	0.019	Sphaerosporella
0.456	0.003	Ascomycota	0.408	0.029	Zopfiella
0.456	0.009	Ascomycota	0.408	0.025	Meloderma
0.456	0.006	Fungi	0.408	0.02	Apiosordaria
0.456	0.007	Fungi	0.408	0.026	Meloderma
0.456	0.005	Dissophora	0.408	0.029	Parastagonospora
0.456	0.005	Schizothecium	0.399	0.038	Epicoccum
0.445	0.017	Lectera	0.386	0.026	Epicoccum
0.427	0.028	Ascomycota
0.426	0.008	Funneliformis
0.417	0.015	Ascomycota
0.408	0.02	Schizothecium
0.408	0.023	Ascomycota
0.408	0.022	Sordariales
0.408	0.023	Sordariomycetes
0.408	0.021	Sordariomycetes
0.408	0.023	Ascomycota
0.408	0.017	Lulworthiaceae
0.408	0.026	Sordariales
0.408	0.043	Ascomycota
0.408	0.022	Ascomycota
0.4	0.029	Ascomycota
0.398	0.021	Ascomycota
